# Supplementary material for: Alpinia katsumadai and Wurfbainia vera Extracts Modulate Antioxidant Function and Intestinal Morphology in Danzhou Chickens via Gut Microbiota–Metabolite Interactions Involving Hydroxyoctadecadienoic Acid Metabolism and Bacteroidota Remodeling
Source: Microorganisms. 2026 Mar 20;14(3):703. doi: 10.3390/microorganisms14030703 (PMC13029458; doi:10.3390/microorganisms14030703)
Supplement: Supplementary file 1 [file microorganisms-14-00703-s001.zip]

Archive with 1 entries (1 files):
- microorganisms-4159997-supplementary.pdf
